# Supplementary material for: Striatal Neuropeptides Enhance Selection and Rejection of Sequential Actions
Source: Front Comput Neurosci. 2017 Jul 27;11:62. doi: 10.3389/fncom.2017.00062 (PMC5529366; doi:10.3389/fncom.2017.00062)
Supplement: Supplementary file 2 [file Presentation1.ZIP]

Archive with 55 entries (54 files):
- 01_model_diagram.tiff
- __MACOSX/
- __MACOSX/._01_model_diagram.tiff
- 02_seq_ctrl_300-1600.tiff
- __MACOSX/._02_seq_ctrl_300-1600.tiff
- 03-a_sp_5spike.tiff
- __MACOSX/._03-a_sp_5spike.tiff
- 03-b_sp_antidromic.tiff
- __MACOSX/._03-b_sp_antidromic.tiff
- 03-c_np_curve_1.jpg
- __MACOSX/._03-c_np_curve_1.jpg
- 03-d_enk_5spike.tiff
- __MACOSX/._03-d_enk_5spike.tiff
- 03-e_enk_antidromic.tiff
- __MACOSX/._03-e_enk_antidromic.tiff
- 03-f_np_curve_2.tiff
- __MACOSX/._03-f_np_curve_2.tiff
- 04_test_comparison.tiff
- __MACOSX/._04_test_comparison.tiff
- 05-a_series_ctrl.tiff
- __MACOSX/._05-a_series_ctrl.tiff
- 05-b_series_diffuse.tiff
- __MACOSX/._05-b_series_diffuse.tiff
- 06_series_200-1700_comparison.tiff
- __MACOSX/._06_series_200-1700_comparison.tiff
- 07-a_seq_ctrl.tiff
- __MACOSX/._07-a_seq_ctrl.tiff
- 07-b_seq_diffuse.tiff
- __MACOSX/._07-b_seq_diffuse.tiff
- 07-c_seq_uni.tiff
- __MACOSX/._07-c_seq_uni.tiff
- 07-d_rev_ctrl.tiff
- __MACOSX/._07-d_rev_ctrl.tiff
- 07-e_rev_diffuse.tiff
- __MACOSX/._07-e_rev_diffuse.tiff
- 07-f_rev_uni.tiff
- __MACOSX/._07-f_rev_uni.tiff
- 08_rev_300-1600_comparison.tiff
- __MACOSX/._08_rev_300-1600_comparison.tiff
- 09-a_clique_ctrl_sequence.tiff
- __MACOSX/._09-a_clique_ctrl_sequence.tiff
- 09-b_clique_uni_sequence.tiff
- __MACOSX/._09-b_clique_uni_sequence.tiff
- 09-c_clique_diffuse_sequence.tiff
- __MACOSX/._09-c_clique_diffuse_sequence.tiff
- 09-d_clique_pruned_sequence.tiff
- __MACOSX/._09-d_clique_pruned_sequence.tiff
- 09-e_clique_ctrl_distractor.tiff
- __MACOSX/._09-e_clique_ctrl_distractor.tiff
- 09-f_clique_uni_distractor.tiff
- __MACOSX/._09-f_clique_uni_distractor.tiff
- 09-g_clique_diffuse_distractor.tiff
- __MACOSX/._09-g_clique_diffuse_distractor.tiff
- 09-h_clique_pruned_distractor.tiff
- __MACOSX/._09-h_clique_pruned_distractor.tiff
